# Supplementary material for: The correlation between fine needle aspiration diagnosis and postoperative histopathological results of pediatric thyroid nodules based on the Bethesda system
Source: Front Endocrinol (Lausanne). 2026 Jun 1;17:1750424. doi: 10.3389/fendo.2026.1750424 (PMC13265368; doi:10.3389/fendo.2026.1750424)
Supplement: Supplementary file 1 [file Table1.xlsx]

## Sheet: Supplementary Table S1
Supplementary Table S1. Characteristics of Patients with Repeat Fine Needle Aspiration
Patient No.	Sex	Age at First FNA (years)	Age at Last FNA (years)	Initial TBSRTC Category	Final TBSRTC Category	Number of FNAs	Surgery Performed	Histological Outcome
1	M	14	16	Ⅰ	Ⅱ	3	No	-
2	F	14	14	Ⅰ	Ⅰ	3	No	-
3	F	12	12	Ⅰ	Ⅰ	2	No	-
4	M	13	13	Ⅰ	Ⅱ	2	No	-
5	F	14	14	Ⅰ	Ⅱ	2	No	-
6	F	14	14	Ⅰ	Ⅰ	2	No	-
7	F	12	12	Ⅰ	Ⅱ	2	No	-
8	F	16	16	Ⅰ	Ⅵ	2	Yes	M
9	F	18	18	Ⅰ	Ⅱ	2	No	-
10	F	18	18	Ⅰ	Ⅲ	2	No	-
11	F	17	17	Ⅰ	Ⅱ	2	No	-
12	M	5	5	Ⅰ	Ⅰ	2	No	-
13	M	7	7	Ⅰ	Ⅱ	2	No	-
14	F	17	17	Ⅰ	Ⅲ	2	Yes	B
15	F	13	13	Ⅰ	Ⅲ	2	No	-
16	F	12	14	Ⅱ	Ⅱ	4	No	-
17	F	11	11	Ⅱ	Ⅱ	4	No	-
18	F	9	13	Ⅱ	Ⅰ	3	No	-
19	F	13	13	Ⅱ	Ⅱ	3	No	-
20	F	18	18	Ⅱ	Ⅲ	3	No	-
21	M	18	18	Ⅱ	Ⅰ	3	No	-
22	F	14	17	Ⅱ	Ⅱ	2	No	-
23	F	14	14	Ⅱ	Ⅱ	2	Yes	LRN
24	F	16	16	Ⅱ	Ⅰ	2	No	-
25	F	15	17	Ⅱ	Ⅵ	2	No	-
26	F	16	16	Ⅱ	Ⅱ	2	No	-
27	M	15	15	Ⅱ	Ⅱ	2	No	-
28	M	13	14	Ⅱ	Ⅱ	2	No	-
29	F	17	17	Ⅱ	Ⅱ	2	No	-
30	F	14	14	Ⅱ	Ⅱ	2	No	-
31	F	11	11	Ⅱ	Ⅱ	2	No	-
32	F	13	13	Ⅱ	Ⅱ	2	No	-
33	F	16	16	Ⅱ	Ⅱ	2	No	-
34	F	6	6	Ⅱ	Ⅰ	2	No	-
35	M	13	14	Ⅱ	Ⅱ	2	No	-
36	F	12	12	Ⅱ	Ⅱ	2	No	-
37	F	17	17	Ⅱ	Ⅱ	2	No	-
38	F	18	18	Ⅱ	Ⅱ	2	No	-
39	M	10	10	Ⅱ	Ⅱ	2	No	-
40	M	17	17	Ⅱ	Ⅱ	2	No	-
41	F	12	12	Ⅱ	Ⅱ	2	No	-
42	F	17	17	Ⅱ	Ⅱ	2	No	-
43	F	16	16	Ⅱ	Ⅰ	2	No	-
44	F	15	15	Ⅱ	Ⅵ	2	Yes	M
45	F	13	18	Ⅱ	Ⅵ	2	Yes	M
46	F	13	13	Ⅱ	Ⅱ	2	No	-
47	M	8	8	Ⅱ	Ⅱ	2	No	-
48	F	17	17	Ⅱ	Ⅱ	2	No	-
49	F	10	11	Ⅱ	Ⅳ	2	No	-
50	F	18	18	Ⅱ	Ⅱ	2	No	-
51	M	16	16	Ⅱ	Ⅱ	2	No	-
52	F	13	13	Ⅱ	Ⅱ	2	No	-
53	M	18	18	Ⅱ	Ⅰ	2	No	-
54	F	14	14	Ⅱ	Ⅱ	2	No	-
55	F	15	15	Ⅱ	Ⅲ	2	No	-
56	F	9	9	Ⅱ	Ⅲ	2	Yes	M
57	F	16	16	Ⅱ	Ⅱ	2	No	-
58	F	16	16	Ⅱ	Ⅲ	2	No	-
59	F	10	10	Ⅱ	Ⅱ	2	No	-
60	F	14	14	Ⅱ	Ⅱ	2	No	-
61	M	14	15	Ⅱ	Ⅱ	2	No	-
62	F	11	11	Ⅱ	Ⅱ	2	No	-
63	M	14	14	Ⅱ	Ⅱ	2	No	-
64	F	11	11	Ⅱ	Ⅱ	2	No	-
65	F	12	12	Ⅱ	Ⅱ	2	No	-
66	F	12	12	Ⅱ	Ⅱ	2	No	-
67	F	10	16	Ⅱ	Ⅰ	2	No	-
68	F	13	13	Ⅱ	Ⅱ	2	No	-
69	F	15	15	Ⅱ	Ⅵ	2	Yes	M
70	F	18	18	Ⅱ	Ⅱ	2	No	-
71	F	18	18	Ⅱ	Ⅰ	2	No	-
72	F	15	15	Ⅱ	Ⅱ	2	No	-
73	F	16	16	Ⅱ	Ⅱ	2	No	-
74	M	17	17	Ⅱ	Ⅱ	2	No	-
75	F	10	18	Ⅲ	Ⅱ	4	No	-
76	F	12	15	Ⅲ	Ⅱ	3	No	-
77	F	17	18	Ⅲ	Ⅴ	3	Yes	M
78	F	13	13	Ⅲ	Ⅰ	2	Yes	LRN
79	M	11	11	Ⅲ	Ⅲ	2	No	-
80	M	15	15	Ⅲ	Ⅵ	2	Yes	M
81	F	16	16	Ⅲ	Ⅵ	2	Yes	M
82	M	12	12	Ⅲ	Ⅱ	2	No	-
83	F	17	17	Ⅲ	Ⅵ	2	Yes	M
84	F	11	11	Ⅲ	Ⅰ	2	No	-
85	F	17	17	Ⅳ	Ⅰ	2	Yes	M
86	F	10	11	Ⅴ	Ⅱ	2	Yes	M
87	F	17	17	Ⅴ	Ⅱ	2	Yes	M
88	F	18	18	Ⅴ	Ⅰ	2	Yes	M
89	F	16	16	Ⅴ	Ⅵ	2	Yes	M
90	F	17	17	Ⅴ	Ⅱ	2	Yes	M
91	M	10	10	Ⅴ	Ⅵ	2	Yes	M
92	F	13	13	Ⅴ	Ⅴ	2	Yes	M
93	F	12	12	Ⅴ	Ⅲ	2	Yes	M
94	F	17	17	Ⅴ	Ⅱ	2	Yes	M
95	M	11	13	Ⅴ	Ⅵ	2	Yes	M
96	F	17	17	Ⅵ	Ⅲ	3	No	-
97	F	18	18	Ⅵ	Ⅴ	2	Yes	M
98	F	13	13	Ⅵ	Ⅰ	2	No	-
99	M	11	11	Ⅵ	Ⅴ	2	No	-
100	M	14	14	Ⅵ	Ⅵ	2	Yes	M
101	F	15	15	Ⅵ	Ⅲ	2	Yes	M
102	M	17	17	Ⅵ	Ⅴ	2	Yes	M
103	M	6	6	Ⅵ	Ⅱ	2	Yes	M
104	F	17	17	Ⅵ	Ⅵ	2	Yes	M
105	F	13	13	Ⅵ	Ⅵ	2	Yes	M
106	M	14	14	Ⅵ	Ⅱ	2	No	-
107	F	15	15	Ⅵ	Ⅵ	2	Yes	M
108	F	18	18	Ⅵ	Ⅴ	2	Yes	M
109	F	16	16	Ⅵ	Ⅵ	2	Yes	M
110	F	16	16	Ⅵ	Ⅲ	2	No	-
111	M	15	15	Ⅵ	Ⅵ	2	Yes	M
112	M	17	17	Ⅵ	Ⅴ	2	Yes	M
113	F	18	18	Ⅵ	Ⅰ	2	Yes	M
Note: TBSRTC, The Bethesda System for Reporting Thyroid Cytopathology; FNA, Fine needle aspiration;
M, Malignant; B, Benign; LRN, Low-risk neoplasm. Dash (-) indicates no surgery performed.

## Sheet: Supplementary Table S2
Supplementary Table S2 Distribution of Surgical Procedures Across TBSRTC Categories
TBSRTC Categories	Total Thyroidectomy, n (%)	Lobectomy, n (%)	Total, n
I	1 (50.00%)	1 (50.00%)	2
II	3 (27.27%)	8 (72.73%)	11
III	12 (50.00%)	12 (50.00%)	24
IV	1 (50.00%)	1 (50.00%)	2
V	50 (80.65%)	12 (19.35%)	62
VI	106 (73.10%)	39 (26.90%)	145
Total	173 (70.33%)	73 (29.67%)	246
